# Supplementary material for: Apremilast prevents blistering in human epidermis and stabilizes keratinocyte adhesion in pemphigus
Source: Nat Commun. 2023 Jan 9;14:116. doi: 10.1038/s41467-022-35741-0 (PMC9829900; doi:10.1038/s41467-022-35741-0)
Supplement: Supplementary file 3 — Source Data [file 41467_2022_35741_MOESM3_ESM.xlsx]

## Sheet: 1b
Fig.1b	blister/total length
n	vehicle + C-IgG	vehicle + PV-IgG	Apr. + C-IgG	Apr. + PV-IgG
1	0	797.92	639.56	0
2	203.67	1268.3	0	21.53
3	0	512.91	0	0

## Sheet: 1d
fig.1d	desmosome number
n	vehicle + C-IgG	vehicle + PV-IgG	Apr. + C-IgG	Apr. + PV-IgG
1	0.608363	0.660672	0.427412	0.636034
2	0.661114	0.70545	0.407358	0.42188
3	0.588051	0.744937	0.623618	0.515949
4	0.719889		0.339563	0.444525
5	0.620743	0.638242	0.53407	0.549539

## Sheet: 1e
Fig. 1e	desmosome length
n	vehicle + C-IgG	vehicle + PV-IgG	Apr. + C-IgG	Apr. + PV-IgG
1	0.331	0.344173	0.21752	0.313525
2	0.388591	0.307161	0.203453	0.201979
3	0.306956	0.252009	0.196667	0.232873
4	0.263884		0.154098	0.199452
5	0.285061	0.314009	0.179887	0.20206

## Sheet: 1f
Fig. 1f	split desmosomes in %
n	vehicle	PV-IgG	PVIgG+Apremilast
1	6.37755	28.5073	13.1468
2	9.51852	52.012	14.4017
3	8.55427	44.0414	23.5791

## Sheet: 1g
Fig. 1g	altered keratin insertion in %
n	vehicle	PV-IgG	PVIgG+Apremilast
1	15.6434	41.5385	22.4322
2	9.80423	53.6859	31.2888
3	15.6279	64.8935	35.4545

## Sheet: 1i
Fig. 1i	blister length (every value corresponds to 1 animal)
N	c-IgG+vehicle	c-IgG+Apr	Pv+vehicle	Pv+apr
1	0.134574	0.0952217	0.799636	0.0832481
2a	0	0	1	0.207355
2b	0	0	1	0.390005
2c			1	0.143085
2d			1
3a	0	0	0.199491	0
3b	0	0		0
3c				0

## Sheet: 2a
Fig.	2a	number of fragments
n	ctr+vehicle	ctr+Apr 1	ctr+Apr 10	ctr+Apr 100	AK23+vehicle	AK23 + Apr 1	AK23 + Apr 10	AK23 + Apr 100
1	10.5	8.5	12	12	27	16.5	4	8
2	3.5	7	8.5	5.5	19	6	13	8.5
3	10.5	16.5	13	4	29	18	16.5	12
4	3.5	4.5	9	2	15	10.5	12.5	5.5
5	6	3	4.5	15	19	13.5	5.5	9.5

## Sheet: 2b
Fig.2b	number of fragments
n	vehicle	C-IgG	PV-IgG1	PV-IgG1 + Apr	Apr
1	2	5.5	43.5	11	4.5
2	1.5	7.5	26	5.5	5
3	4.5	14.5	31	11	6
4	4.5	3	26.5	10	3

## Sheet: 2c
Fig.	2c	number of fragments
n	C-IgG +vehicle	C-IgG + Apr	PV-IgG2 + vehicle	PV-IgG1 + Apr
1	11	9.5	21.5	14
2	13	12.5	18	13
3	8	4.5	17	8.5
4	8	11	13	7
5	13.5	12.5	18.5	14

## Sheet: 2d
Fig.	2d	number of fragments
n	C-IgG +vehicle	C-IgG + Apr	PV-IgG2 + vehicle	PV-IgG1 + Apr
1	16	11	27	19
2	11	19	24	22
3	13	9	23	9
4	26	29	32	11
5	15.5	14.5	21	16.5
6	13	12.5	23	17.5
7	9	14.75	20.5	16.75
8	8	6.5	21.5	19.5

[truncated: 54 more sheets: 2f, 2h, 2g, 3b, 3d, 3e, 4b, 4c, 4d, 4f, 4e, 4g, 5h, 6f, 6g, 6h, 6i, 7b, 7c, 7f …]
